# Supplementary material for: Immune Modulatory Profile of the Pateamines PatA and Des-Methyl Des-Amino PatA
Source: Int J Mol Sci. 2024 Oct 24;25(21):11430. doi: 10.3390/ijms252111430 (PMC11546719; doi:10.3390/ijms252111430)
Supplement: Supplementary file 1 [file ijms-25-11430-s001.zip]

Archive with 1 entries (1 files):
- ijms-3236943-supplementary.pdf
